# Supplementary material for: A Modified Variant of Fasciola hepatica FhSAP-2 (mFhSAP-2) as a Recombinant Vaccine Candidate Induces High-Avidity IgG2c Antibodies and Enhances T Cell Activation in C57BL/6 Mice
Source: Vaccines (Basel). 2025 May 20;13(5):545. doi: 10.3390/vaccines13050545 (PMC12115747; doi:10.3390/vaccines13050545)
Supplement: Supplementary file 1 [file vaccines-13-00545-s001.zip]

Archive with 1 entries (1 files):
- vaccines-3623219-supplementary.pdf
